# Supplementary material for: Age at release affects developmental physiology and sex-specific phenotypic diversity of hatchery steelhead trout (Oncorhynchus mykiss)
Source: PLoS One. 2025 Feb 13;20(2):e0315016. doi: 10.1371/journal.pone.0315016 (PMC11825032; doi:10.1371/journal.pone.0315016)
Supplement: S1 Table — Results from two-way ANOVA analysis of juvenile male steelhead sampled at Winthrop National Fish Hatchery in release years 2011–2015 with rearing treatment (S1, S2), histological stage (immature, stage 0; maturing, stage 1–4), and their interaction as factors. Asterisks indicate p-value significance < 0.05, symbol meanings are as follows: “***”, p-value < 0.001; “**”, p-value between 0.001 and 0.01; “*”, p-value between 0.01 and 0.05; “.”, p-value between 0.05 and 0.1; “^”, an interaction term creates aliased coefficients in the model. Abbreviations and units of measure are as follows: fork length (mm); body weight (g); gill Na+/K+ ATPase activity (μmol ADP · mg protein-1 · hr-1); pituitary follicle stimulating hormone beta-subunit (fshb) and luteinizing hormone beta-subunit (lhb), testis anti-Mullerian hormone (amh) and insulin-like growth factor-3 (igf3) (relative mRNA expression); gonadosomatic index (GSI; %); plasma 11-ketotestosterone (11KT; ng/ml). (XLSX) [file pone.0315016.s029.xlsx]

## Sheet: S1 Table
Year	Measure	Source of variation	Sum of Squares	df	F-value	p-value
2011	Fork Length	Treatment (S1/S2)	126356	1	124.082	***
		Histological Stage	91	1	0.0893
		Treatment * Histological Stage	5765	1	5.6612	*
	Body Weight	Treatment (S1/S2)	89271	1	105.04	***
		Histological Stage	242	1	0.2846
		Treatment * Histological Stage	4188	1	4.9273	*
	gill ATPase activity	Treatment (S1/S2)	NA	NA	NA	NA
		Histological Stage	NA	NA	NA	NA
		Treatment * Histological Stage	NA	NA	NA	NA
	fshb	Treatment (S1/S2)	133817	1	63.807	***
		Histological Stage	546036	1	260.362	***
		Treatment * Histological Stage	132946	1	63.392	***
	lhb	Treatment (S1/S2)	15848	1	0.5909
		Histological Stage	10913205	1	406.916	***
		Treatment * Histological Stage	206774	1	7.7099	**
	amh	Treatment (S1/S2)	2.15	1	1.2136
		Histological Stage	103.27	1	58.2968	***
		Treatment * Histological Stage	0.22	1	0.1265
	igf3	Treatment (S1/S2)	27	1	0.0541
		Histological Stage	78798	1	155.908	***
		Treatment * Histological Stage	4	1	0.0088
	GSI	Treatment (S1/S2)	0	1	0.0001
		Histological Stage	0.074631	1	258.484	***
		Treatment * Histological Stage	3.2e-05	1	0.1107
	11KT	Treatment (S1/S2)	0.126	1	0.3872
		Histological Stage	38.323	1	117.766	***
		Treatment * Histological Stage	0.037	1	0.1145
2012	Fork Length	Treatment (S1/S2)	25780	1	39.5613	***
		Histological Stage	1130	1	1.7339
		Treatment * Histological Stage	1	1	0.0015
	Body Weight	Treatment (S1/S2)	14734	1	25.6592	***
		Histological Stage	71	1	0.124
		Treatment * Histological Stage	242	1	0.4216
	gill ATPase activity	Treatment (S1/S2)	1.142	1	2.4827
		Histological Stage	0.123	1	0.2677
		Treatment * Histological Stage	0.035	1	0.0764
	fshb	Treatment (S1/S2)	2	1	0.0092
		Histological Stage	69398	1	317.889	***
		Treatment * Histological Stage	5504	1	25.2141	***
	lhb	Treatment (S1/S2)	3196650	1	4.5415	*
		Histological Stage	23940660	1	34.013	***
		Treatment * Histological Stage	6696310	1	9.5136	**
	amh	Treatment (S1/S2)	23.9	1	27.7973	***
		Histological Stage	75.4	1	87.6947	***
		Treatment * Histological Stage	0.03	1	0.0383
	igf3	Treatment (S1/S2)	1892	1	12.097	***
		Histological Stage	56950	1	364.2	***
		Treatment * Histological Stage	25523	1	163.219	***
	GSI	Treatment (S1/S2)	0.000702	1	1.3195
		Histological Stage	0.157853	1	296.91	***
		Treatment * Histological Stage	0.001685	1	3.1698	.
	11KT	Treatment (S1/S2)	1.693	1	6.5895	*
		Histological Stage	88.618	1	344.925	***
		Treatment * Histological Stage	31.573	1	122.889	***
2013	Fork Length	Treatment (S1/S2)	299	1	0.577
		Histological Stage	366	1	0.706
		Treatment * Histological Stage	100	1	0.1927
	Body Weight	Treatment (S1/S2)	164	1	0.2135
		Histological Stage	45	1	0.0582
		Treatment * Histological Stage	64	1	0.0828
	gill ATPase activity	Treatment (S1/S2)	11.669	1	10.224	**
		Histological Stage	0.002	1	0.0014
		Treatment * Histological Stage	1.157	1	1.0139
	fshb	Treatment (S1/S2)	20797	1	4.2799	*
		Histological Stage	1091144	1	224.552	***
		Treatment * Histological Stage	12236	1	2.5181
	lhb	Treatment (S1/S2)	3086010	1	2.2869
		Histological Stage	82779185	1	61.3452	***
		Treatment * Histological Stage	13520471	1	10.0196	**
	amh	Treatment (S1/S2)	NA	NA	NA	NA
		Histological Stage	NA	NA	NA	NA
		Treatment * Histological Stage	NA	NA	NA	NA
	igf3	Treatment (S1/S2)	NA	NA	NA	NA
		Histological Stage	NA	NA	NA	NA
		Treatment * Histological Stage	NA	NA	NA	NA
	GSI	Treatment (S1/S2)	0.02469	1	23.6059	***
		Histological Stage	0.26083	1	249.43	***
		Treatment * Histological Stage	0.00157	1	1.5012
	11KT	Treatment (S1/S2)	23.475	1	56.265	***
		Histological Stage	32.987	1	79.0624	***
		Treatment * Histological Stage	1.26	1	3.0208	.
2014	Fork Length	Treatment (S1/S2)	22154	1	38.3412	***
		Histological Stage	20	1	0.0349
		Treatment * Histological Stage	14	1	0.025
	Body Weight	Treatment (S1/S2)	22341	1	41.3009	***
		Histological Stage	68	1	0.1248
		Treatment * Histological Stage	93	1	0.1724
	gill ATPase activity	Treatment (S1/S2)	11.222	1	11.4606	***
		Histological Stage	0.623	1	0.6364
		Treatment * Histological Stage		0		^
	fshb	Treatment (S1/S2)	10628	1	21.453	***
		Histological Stage	100872	1	203.614	***
		Treatment * Histological Stage	331	1	0.6682
	lhb	Treatment (S1/S2)	476460	1	14.736	***
		Histological Stage	9925229	1	306.961	***
		Treatment * Histological Stage	390109	1	12.065	***
	amh	Treatment (S1/S2)	NA	NA	NA	NA
		Histological Stage	NA	NA	NA	NA
		Treatment * Histological Stage	NA	NA	NA	NA
	igf3	Treatment (S1/S2)	NA	NA	NA	NA
		Histological Stage	NA	NA	NA	NA
		Treatment * Histological Stage	NA	NA	NA	NA
	GSI	Treatment (S1/S2)	0.000744	1	1.8415
		Histological Stage	0.0867	1	214.683	***
		Treatment * Histological Stage	0.000174	1	0.4296
	11KT	Treatment (S1/S2)	0.147	1	0.6106
		Histological Stage	10.652	1	44.1398	***
		Treatment * Histological Stage	0.029	1	0.1219
2015	Fork Length	Treatment (S1/S2)	158519	1	260.704	***
		Histological Stage	399	1	0.6557
		Treatment * Histological Stage	0	1	0
	Body Weight	Treatment (S1/S2)	177773	1	256.579	***
		Histological Stage	3034	1	4.3794	*
		Treatment * Histological Stage	1709	1	2.4661
	gill ATPase activity	Treatment (S1/S2)	86.61	1	49.3179	***
		Histological Stage	4.9	1	2.7924	.
		Treatment * Histological Stage	1.21	1	0.6889
	fshb	Treatment (S1/S2)	16488	1	29.927	***
		Histological Stage	127292	1	231.05	***
		Treatment * Histological Stage	26070	1	47.32	***
	lhb	Treatment (S1/S2)	688525	1	29.405	***
		Histological Stage	7293417	1	311.48	***
		Treatment * Histological Stage	2991746	1	127.768	***
	amh	Treatment (S1/S2)	NA	NA	NA	NA
		Histological Stage	NA	NA	NA	NA
		Treatment * Histological Stage	NA	NA	NA	NA
	igf3	Treatment (S1/S2)	NA	NA	NA	NA
		Histological Stage	NA	NA	NA	NA
		Treatment * Histological Stage	NA	NA	NA	NA
	GSI	Treatment (S1/S2)	0.001184	1	3.0216	.
		Histological Stage	0.052711	1	134.556	***
		Treatment * Histological Stage	0.005531	1	14.1187	***
	11KT	Treatment (S1/S2)	0.309	1	0.6478
		Histological Stage	48.462	1	101.709	***
		Treatment * Histological Stage	5.249	1	11.017	***
All Years	Fork Length	Treatment (S1/S2)	211676	1	267.814	***
		Histological Stage	357	1	0.4516
		Treatment * Histological Stage	159	1	0.2008
	Body Weight	Treatment (S1/S2)	194175	1	242.017	***
		Histological Stage	737	1	0.9186
		Treatment * Histological Stage	530	1	0.6603
	gill ATPase activity	Treatment (S1/S2)	4.18	1	2.5078
		Histological Stage	1.78	1	1.0705
		Treatment * Histological Stage	0.33	1	0.1996
	fshb	Treatment (S1/S2)	7271	1	3.4431	.
		Histological Stage	1525370	1	722.309	***
		Treatment * Histological Stage	2584	1	1.2236
	lhb	Treatment (S1/S2)	2830099	1	6.5535	*
		Histological Stage	106419632	1	246.428	***
		Treatment * Histological Stage	12820201	1	29.6868	***
	amh	Treatment (S1/S2)	20.46	1	15.093	***
		Histological Stage	176.61	1	130.281	***
		Treatment * Histological Stage	0.06	1	0.045
	igf3	Treatment (S1/S2)	731	1	2.0994
		Histological Stage	134860	1	387.557	***
		Treatment * Histological Stage	12776	1	36.7158	***
	GSI	Treatment (S1/S2)	0.00371	1	6.5346	*
		Histological Stage	0.57473	1	1013.13	***
		Treatment * Histological Stage	0.00325	1	5.7264	*
	11KT	Treatment (S1/S2)	10.12	1	26.98	***
		Histological Stage	218.42	1	582.254	***
		Treatment * Histological Stage	21.58	1	57.526	***
