# Supplementary material for: Age at release affects developmental physiology and sex-specific phenotypic diversity of hatchery steelhead trout (Oncorhynchus mykiss)
Source: PLoS One. 2025 Feb 13;20(2):e0315016. doi: 10.1371/journal.pone.0315016 (PMC11825032; doi:10.1371/journal.pone.0315016)
Supplement: S2 Table — Sample sizes of juvenile male steelhead sampled at Winthrop National Fish Hatchery separated according to rearing treatment (S1, S2), release year (2011–2015), and histological stage (immature, stage 0; maturing, stage 1–4; mature, spermiating). Morphological and physiological measures are represented in S1–S8 Figs with sample sizes corresponding to individual bars. Abbreviations and units of measure are as follows: fork length (mm); body weight (g); gill Na+/K+ ATPase activity (μmol ADP · mg protein-1 · hr-1); pituitary mRNA (follicle stimulating hormone beta-subunit, fshb; luteinizing hormone beta-subunit, lhb), testis mRNA (anti-Mullerian hormone, amh; insulin-like growth factor-3, igf3) (relative mRNA expression); gonadosomatic index (GSI; %); plasma 11-ketotestosterone (11KT; ng/ml). (XLSX) [file pone.0315016.s030.xlsx]

## Sheet: S2 Table
Treatment	Year	Histological Stage	Fork Length/ Body Weight	gill ATPase activity	Pituitary mRNA	Testis mRNA	GSI	11KT
S1	2011	Immature	282	not measured	276	277	280	283
		Maturing	18	not measured	18	17	18	18
		Mature	NA	not measured	NA	NA	NA	NA
	2012	Immature	275	66	268	272	274	273
		Maturing	19	7	19	18	19	19
		Mature	2	NA	2	not measurable	2	2
	2013	Immature	292	84	281	not measured	292	293
		Maturing	6	2	6	not measured	6	6
		Mature	1	NA	1	not measured	1	1
	2014	Immature	289	107	283	not measured	289	287
		Maturing	10	2	10	not measured	10	10
		Mature	NA	NA	NA	not measured	NA	NA
	2015	Immature	290	100	284	not measured	289	289
		Maturing	9	3	9	not measured	9	8
		Mature	NA	NA	NA	not measured	NA	NA
	All Years	Immature	1428	357	1392	549	1424	1425
		Maturing	62	14	62	35	62	61
		Mature	3	NA	3	not measurable	3	3
S2	2011	Immature	256	not measured	255	254	255	259
		Maturing	26	not measured	26	26	26	26
		Mature	16	not measured	17	not measurable	16	17
	2012	Immature	261	69	255	256	261	261
		Maturing	25	9	23	24	25	25
		Mature	9	2	9	not measurable	9	9
	2013	Immature	223	78	222	not measured	223	224
		Maturing	22	10	21	not measured	22	22
		Mature	55	13	55	not measured	55	55
	2014	Immature	286	96	282	not measured	284	286
		Maturing	1	NA	1	not measured	1	1
		Mature	16	8	16	not measured	not measured	16
	2015	Immature	235	84	234	not measured	235	237
		Maturing	25	9	23	not measured	25	25
		Mature	36	11	36	not measured	not measured	36
	All Years	Immature	1261	327	1248	510	1258	1267
		Maturing	99	28	94	50	99	99
		Mature	132	34	133	not measurable	80	133
