# Supplementary material for: Age at release affects developmental physiology and sex-specific phenotypic diversity of hatchery steelhead trout (Oncorhynchus mykiss)
Source: PLoS One. 2025 Feb 13;20(2):e0315016. doi: 10.1371/journal.pone.0315016 (PMC11825032; doi:10.1371/journal.pone.0315016)
Supplement: S3 Table — Mean fork length (mm), body weight (g), and gill Na+/K+ ATPase activity (μmol ADP · mg protein-1 · hr-1) of juvenile steelhead sampled at Winthrop National Fish Hatchery in release years 2011–2015 separated according to sex and rearing treatment. Data are mean ± SEM. Sample sizes represent total fish measured for fork length and weight [N (Total)] or the subset of fish also measured for gill ATPase activity [N (ATPase)]. Smolt phenotypes (parr, transitional, smolt, mature male) were determined visually and are represented as a percentage of N (Total); these percentages were used to create Fig 4. (XLSX) [file pone.0315016.s031.xlsx]

## Sheet: S3 Table
Sex	Treatment	Year	N (Total)	Fork Length (mm)	Body Weight (g)	N (ATPase)	gill ATPase activity (µmol ADP · mg protein-1 · hour-1)	% Parr	% Transitional	% Smolt	% Mature Male
Male	S1	2011	300	155.7 ± 2.09	45.35 ± 1.67	NA	not measured	36.5	45.5	17.9	NA
		2012	297	173.8 ± 1.66	60.93 ± 1.42	74	2.65 ± 0.09	10.1	30.3	58.9	0.7
		2013	299	196.3 ± 1.18	82.91 ± 1.40	86	3.39 ± 0.09	1.3	73.7	24.7	0.3
		2014	299	174.9 ± 1.47	61.62 ± 1.36	109	2.59 ± 0.09	4	51.5	44.5	NA
		2015	299	170.9 ± 1.62	58.48 ± 1.40	103	4.76 ± 0.15	10	77.9	12	NA
		All Years	1494	174.3 ± 0.80	61.85 ± 0.72	372	3.39 ± 0.07	12.4	55.8	31.6	0.2
	S2	2011	298	185.8 ± 1.54	71.21 ± 1.71	NA	not measured	9.9	42.7	41.7	5.6
		2012	295	187.4 ± 1.27	71.76 ± 1.39	80	2.44 ± 0.06	5.1	49.8	42	3.1
		2013	300	195.5 ± 1.38	86.93 ± 1.77	101	3.70 ± 0.13	4	62.5	15.3	18.3
		2014	303	187.3 ± 1.26	74.47 ± 1.31	104	2.97 ± 0.11	3	48.5	43.2	5.3
		2015	296	205.9 ± 1.14	97.85 ± 1.70	104	3.21 ± 0.11	1.3	70.1	16.4	12.1
		All Years	1492	192.4 ± 0.62	80.43 ± 0.76	389	3.11 ± 0.06	4.7	54.7	31.7	8.9
Female	S1	2011	292	149.3 ± 2.11	40.16 ± 1.65	NA	not measured	40.3	43.1	16.6	NA
		2012	310	170.3 ± 1.63	57.50 ± 1.36	76	2.88 ± 0.09	10.6	33.2	56.1	NA
		2013	325	193.5 ± 1.20	80.35 ± 1.41	114	3.43 ± 0.08	1.5	77.3	21.2	NA
		2014	291	172.2 ± 1.41	58.35 ± 1.26	90	2.38 ± 0.08	1	56	43	NA
		2015	297	174.3 ± 1.64	61.83 ± 1.44	97	4.65 ± 0.15	8.1	77.9	14.1	NA
		All Years	1515	172.4 ± 0.81	60.07 ± 0.72	377	3.38 ± 0.07	12.1	57.7	30.2	NA
	S2	2011	244	188.9 ± 1.57	73.69 ± 1.80	NA	not measured	6.5	44.9	48.6	NA
		2012	322	185.8 ± 1.24	69.29 ± 1.26	69	2.71 ± 0.09	4.7	48	47.4	NA
		2013	342	198.5 ± 1.14	87.92 ± 1.40	99	4.06 ± 0.17	2.3	77.8	19.8	NA
		2014	284	188.1 ± 1.22	74.22 ± 1.28	94	2.91 ± 0.12	0.7	55.4	43.9	NA
		2015	309	202.5 ± 1.12	91.00 ± 1.45	95	3.54 ± 0.11	1.3	79.7	19	NA
		All Years	1501	193.1 ± 0.58	79.65 ± 0.68	357	3.36 ± 0.07	3	62.2	34.8	NA
All Fish	S1	2011	592	152.5 ± 1.49	42.79 ± 1.18	NA	not measured	38.4	44.3	17.3	NA
		2012	607	172.0 ± 1.17	59.18 ± 0.98	150	2.77 ± 0.06	10.4	31.8	57.5	0.3
		2013	624	194.8 ± 0.84	81.58 ± 0.99	200	3.41 ± 0.06	1.4	75.6	22.8	0.2
		2014	590	173.5 ± 1.02	60.01 ± 0.93	199	2.49 ± 0.06	2.5	53.7	43.7	NA
		2015	596	172.6 ± 1.15	60.15 ± 1.01	200	4.71 ± 0.11	9	77.9	13.1	NA
		All Years	3013	173.3 ± 0.57	60.95 ± 0.51	749	3.39 ± 0.05	12.3	56.8	30.86	0.1
	S2	2011	542	187.2 ± 1.10	72.33 ± 1.24	NA	not measured	8.4	43.7	44.8	3.1
		2012	617	186.6 ± 0.89	70.47 ± 0.94	149	2.57 ± 0.05	4.9	48.9	44.8	1.5
		2013	642	197.1 ± 0.89	87.46 ± 1.11	200	3.88 ± 0.11	3.1	70.7	17.7	8.5
		2014	587	187.7 ± 0.88	74.35 ± 0.92	198	2.94 ± 0.08	1.9	51.9	43.5	2.7
		2015	605	204.2 ± 0.80	94.35 ± 1.12	199	3.37 ± 0.08	1.3	75	17.8	5.9
		All Years	2993	192.7 ± 0.43	80.04 ± 0.51	746	3.23 ± 0.05	3.8	58.5	33.3	4.4
