# Supplementary material for: Age at release affects developmental physiology and sex-specific phenotypic diversity of hatchery steelhead trout (Oncorhynchus mykiss)
Source: PLoS One. 2025 Feb 13;20(2):e0315016. doi: 10.1371/journal.pone.0315016 (PMC11825032; doi:10.1371/journal.pone.0315016)
Supplement: S4 Table — Mean pituitary mRNA (follicle stimulating hormone beta-subunit, fshb; luteinizing hormone beta-subunit, lhb), testis mRNA (anti-Mullerian hormone, amh; insulin-like growth factor-3, igf3) (relative mRNA expression); gonadosomatic index (GSI; %); and plasma 11-ketotestosterone (11KT; ng/ml) of juvenile male steelhead sampled at Winthrop National Fish Hatchery in release years 2011–2015 separated according to rearing treatment. Data are mean ± SEM. Sample sizes represent total males analyzed for each measure as noted in parentheses. Due to logistical constraints, we were unable to measure testis amh and igf3 in all years of the study. GSI is not included for release year 2014 and 2015 because mature male testes were not weighed. (XLSX) [file pone.0315016.s032.xlsx]

## Sheet: S4 Table
Treatment	Measure	2011	2012	2013	2014	2015	All Years
S1	N (Pituitary mRNA Only)	294	290	288	293	293	1458
	fshb	54.84 ± 4.25	15.44 ± 1.48	44.49 ± 3.78	25.31 ± 1.81	18.07 ± 1.10	31.64 ± 1.31
	lhb	76.25 ± 11.94	333.12 ± 195.34	141.79 ± 113.89	112.61 ± 17.80	11.19 ± 1.59	134.52 ± 45.13
	N (Testis mRNA Only)	294	291	NA	NA	NA	585
	amh	3.92 ± 0.08	3.66 ± 0.07	NA	NA	NA	3.79 ± 0.05
	igf3	11.45 ± 1.23	5.34 ± 0.42	NA	NA	NA	8.41 ± 0.67
	N (GSI Only)	298	296	299	299	298	1490
	GSI (%)	0.044 ± 0.001	0.061 ± 0.012	0.057 ± 0.025	0.046 ± 0.002	0.038 ± 0.001	0.049 ± 0.006
	N (11KT Only)	301	295	300	297	297	1490
	plasma 11KT (ng/ml)	0.517 ± 0.029	1.009 ± 0.315	0.618 ± 0.139	0.590 ± 0.030	0.903 ± 0.034	0.726 ± 0.069
S2	N (Pituitary mRNA Only)	298	287	298	299	293	1475
	fshb	53.07 ± 6.49	24.28 ± 3.90	183.13 ± 16.24	28.74 ± 4.14	93.38 ± 10.13	76.82 ± 4.49
	lhb	2137.81 ± 496.57	2315.24 ± 730.99	6171.52 ± 767.94	1180.94 ± 297.99	5630.33 ± 915.50	3487.08 ± 305.96
	N (Testis mRNA Only)	280	280	NA	NA	NA	560
	amh	3.74 ± 0.08	3.22 ± 0.05	NA	NA	NA	3.48 ± 0.05
	igf3	12.58 ± 1.74	9.89 ± 1.41	NA	NA	NA	11.24 ± 1.12
	N (GSI Only)	297	295	300	285	260	1437
	GSI (%)	0.418 ± 0.092	0.133 ± 0.030	1.504 ± 0.187	0.041 ± 0.001	0.044 ± 0.001	0.444 ± 0.046
	N (11KT Only)	302	295	301	303	298	1499
	plasma 11KT (ng/ml)	2.497 ± 0.483	2.202 ± 0.533	8.742 ± 1.015	3.787 ± 0.792	9.154 ± 1.330	5.277 ± 0.404
