# Supplementary material for: Age at release affects developmental physiology and sex-specific phenotypic diversity of hatchery steelhead trout (Oncorhynchus mykiss)
Source: PLoS One. 2025 Feb 13;20(2):e0315016. doi: 10.1371/journal.pone.0315016 (PMC11825032; doi:10.1371/journal.pone.0315016)
Supplement: S5 Table — Sample sizes and percentage of juvenile steelhead sampled at Winthrop National Fish Hatchery in release years 2011–2015 separated according to rearing treatment and sex for maturation status (immature, maturing, mature) and predicted residualism. Categorization of maturity is based on physiological measures (pituitary mRNA expression, follicle stimulating hormone beta-subunit (fshb), luteinizing hormone beta subunit (lhb); testis mRNA expression, anti-Mullerian hormone (amh), insulin-like growth factor-3 (igf3); gonadosomatic index, GSI; and plasma 11-ketotestosterone, 11KT) and their threshold values determined by finite mixture model analysis as described in the Methods section. Categorization of residuals is based on a combination of maturation status and fork length threshold determined by finite mixture model analysis as described in the Methods. Percentages are represented as a portion of total sample size within a release year for a given rearing treatment (S1, S2) and sex (male, female, all fish); these percentages were used to create Figs 8 and 10 (values in bold). (XLSX) [file pone.0315016.s033.xlsx]

## Sheet: S5 Table
Treatment	Sex	Final Categorization	2011	2012	2013	2014	2015	All Years
S1	Male	n Immature	115	209	270	215	207	1016
		% Immature	38.2	70.4	90	71.9	69.2	67.9
		n Maturing	186	86	29	84	92	477
		% Maturing	61.8	29	9.7	28.1	30.8	31.9
		n Mature	NA	2	1	NA	NA	3
		% Mature	NA	0.7	0.3	NA	NA	0.2
		n Residuals (predicted)	219	100	31	94	108	552
		% Residuals (predicted)	72.8	33.7	10.3	31.4	36.1	36.9
	Female	n Immature	292	310	325	291	297	1515
		% Immature	100	100	100	100	100	100
		n Residuals (predicted)	147	64	12	41	48	312
		% Residuals (predicted)	50.3	20.6	3.7	14.1	16.2	20.6
	All Fish	n Residuals (predicted)	366	164	43	135	156	864
		% Residuals (predicted)	61.7	27	6.9	22.9	26.2	28.7
S2	Male	n Immature	121	204	161	259	174	919
		% Immature	40.1	69.2	53.5	85.5	58.4	61.3
		n Maturing	164	82	85	28	88	447
		% Maturing	54.3	27.8	28.2	9.2	29.5	29.8
		n Mature	17	9	55	16	36	133
		% Mature	5.6	3.1	18.3	5.3	12.1	8.9
		n Residuals (predicted)	185	94	141	48	124	592
		% Residuals (predicted)	61.3	31.9	46.8	15.8	41.6	39.5
	Female	n Immature	244	322	342	284	309	1501
		% Immature	100	100	100	100	100	100
		n Residuals (predicted)	13	22	10	13	5	63
		% Residuals (predicted)	5.3	6.8	2.9	4.6	1.6	4.2
	All Fish	n Residuals (predicted)	198	116	151	61	129	655
		% Residuals (predicted)	36.3	18.8	23.5	10.4	21.3	21.8
