# Supplementary material for: Age at release affects developmental physiology and sex-specific phenotypic diversity of hatchery steelhead trout (Oncorhynchus mykiss)
Source: PLoS One. 2025 Feb 13;20(2):e0315016. doi: 10.1371/journal.pone.0315016 (PMC11825032; doi:10.1371/journal.pone.0315016)
Supplement: S6 Table — Results from two-way ANOVA analysis of juvenile male steelhead sampled at Winthrop National Fish Hatchery in release years 2011–2015 with rearing treatment (S1, S2), visually determined qualitative smolt phenotype (parr, transitional, smolt), and their interaction as factors. Asterisks indicate p-value significance < 0.05, symbol meanings are as follows: “***”, p-value < 0.001; “**”, p-value between 0.001 and 0.01; “*”, p-value between 0.01 and 0.05; “.”, p-value between 0.05 and 0.1. Abbreviations and units of measure are as follows: fork length (mm); body weight (g); gill Na+/K+ ATPase activity (μmol ADP · mg protein-1 · hr-1); pituitary follicle stimulating hormone beta-subunit (fshb) and luteinizing hormone beta-subunit (lhb), testis anti-Mullerian hormone (amh) and insulin-like growth factor-3 (igf3) (relative mRNA expression); gonadosomatic index (GSI; %); plasma 11-ketotestosterone (11KT; ng/ml). Results for fork length, body weight and gill ATPase activity for all years combined are contained in Table 2. (XLSX) [file pone.0315016.s034.xlsx]

## Sheet: S6 Table
Year	Measure	Source of variation	Sum of Squares	df	F-value	p-value
2011	Fork Length	Treatment (S1/S2)	13552	1	39.0534	***
		Smolt Phenotype	389667	2	561.463	***
		Treatment * Smolt Phenotype	4904	2	7.0658	***
	Body Weight	Treatment (S1/S2)	9488	1	24.4906	***
		Smolt Phenotype	271331	2	350.173	***
		Treatment * Smolt Phenotype	1172	2	1.5131
	gill ATPase activity	Treatment (S1/S2)	NA	NA	NA	NA
		Smolt Phenotype	NA	NA	NA	NA
		Treatment * Smolt Phenotype	NA	NA	NA	NA
	fshb	Treatment (S1/S2)	65132	1	20.068	***
		Smolt Phenotype	23508	2	3.6216	*
		Treatment * Smolt Phenotype	6250	2	0.9629
	lhb	Treatment (S1/S2)	60176	1	1.3229
		Smolt Phenotype	274664	2	3.0191	*
		Treatment * Smolt Phenotype	276785	2	3.0424	*
	amh	Treatment (S1/S2)	10.97	1	5.7304	*
		Smolt Phenotype	18.29	2	4.7787	**
		Treatment * Smolt Phenotype	7.75	2	2.2044
	igf3	Treatment (S1/S2)	1637	1	2.6517
		Smolt Phenotype	6981	2	5.6537	**
		Treatment * Smolt Phenotype	9242	2	7.4853	***
	GSI	Treatment (S1/S2)	0.004797	1	12.7004	***
		Smolt Phenotype	0.023455	2	31.0478	***
		Treatment * Smolt Phenotype	0.000789	2	1.0449
	11KT	Treatment (S1/S2)	1.545	1	4.1496	*
		Smolt Phenotype	3.867	2	5.193	**
		Treatment * Smolt Phenotype	7.927	2	10.6439	***
2012	Fork Length	Treatment (S1/S2)	29561	1	93.985	***
		Smolt Phenotype	185821	2	295.395	***
		Treatment * Smolt Phenotype	7742	2	12.307	***
	Body Weight	Treatment (S1/S2)	20299	1	63.5464	***
		Smolt Phenotype	141864	2	222.048	***
		Treatment * Smolt Phenotype	2128	2	3.3311	*
	gill ATPase activity	Treatment (S1/S2)	1.775	1	4.2646	*
		Smolt Phenotype	7.213	2	8.6647	***
		Treatment * Smolt Phenotype	1.833	2	2.2015
	fshb	Treatment (S1/S2)	25	1	0.0734
		Smolt Phenotype	7893	2	11.6374	***
		Treatment * Smolt Phenotype	184	2	0.2706
	lhb	Treatment (S1/S2)	3916548	1	5.1544	*
		Smolt Phenotype	1112258	2	0.7319
		Treatment * Smolt Phenotype	360852	2	0.2375
	amh	Treatment (S1/S2)	23.89	1	24.6164	***
		Smolt Phenotype	19.16	2	9.8724	***
		Treatment * Smolt Phenotype	0.22	2	0.114
	igf3	Treatment (S1/S2)	3071	1	10.7974	**
		Smolt Phenotype	8534	2	14.9999	***
		Treatment * Smolt Phenotype	2236	2	3.9303	*
	GSI	Treatment (S1/S2)	0.00036	1	0.511
		Smolt Phenotype	0.06501	2	46.1552	***
		Treatment * Smolt Phenotype	0.00465	2	3.3042	*
	11KT	Treatment (S1/S2)	2.922	1	6.6813	**
		Smolt Phenotype	16.044	2	18.3421	***
		Treatment * Smolt Phenotype	1.942	2	2.2196
2013	Fork Length	Treatment (S1/S2)	28	1	0.7537
		Smolt Phenotype	87305	2	122.734	***
		Treatment * Smolt Phenotype	1615	2	2.2707
	Body Weight	Treatment (S1/S2)	2698	1	4.6225	*
		Smolt Phenotype	99988	2	85.6471	***
		Treatment * Smolt Phenotype	1903	2	1.63
	gill ATPase activity	Treatment (S1/S2)	15.065	1	14.4783	***
		Smolt Phenotype	19.185	2	9.219	***
		Treatment * Smolt Phenotype	1.195	2	0.5744
	fshb	Treatment (S1/S2)	83132	1	12.1382	***
		Smolt Phenotype	26763	2	1.9538
		Treatment * Smolt Phenotype	43809	2	3.1983	*
	lhb	Treatment (S1/S2)	9268244	1	6.0294	*
		Smolt Phenotype	559168	2	0.1819
		Treatment * Smolt Phenotype	47121	2	0.0153
	amh	Treatment (S1/S2)	NA	NA	NA	NA
		Smolt Phenotype	NA	NA	NA	NA
		Treatment * Smolt Phenotype	NA	NA	NA	NA
	igf3	Treatment (S1/S2)	NA	NA	NA	NA
		Smolt Phenotype	NA	NA	NA	NA
		Treatment * Smolt Phenotype	NA	NA	NA	NA
	GSI	Treatment (S1/S2)	0.04493	1	32.4577	***
		Smolt Phenotype	0.06797	2	24.5516	***
		Treatment * Smolt Phenotype	0.01479	2	5.3414	**
	11KT	Treatment (S1/S2)	31.823	1	70.7033	***
		Smolt Phenotype	11.16	2	12.3971	***
		Treatment * Smolt Phenotype	6.205	2	6.8935	**
2014	Fork Length	Treatment (S1/S2)	19974	1	53.6886	***
		Smolt Phenotype	117021	2	157.274	***
		Treatment * Smolt Phenotype	3525	2	4.7374	**
	Body Weight	Treatment (S1/S2)	20407	1	53.9185	***
		Smolt Phenotype	93551	2	123.587	***
		Treatment * Smolt Phenotype	1909	2	2.5217	.
	gill ATPase activity	Treatment (S1/S2)	12.447	1	13.1376	***
		Smolt Phenotype	4.279	2	2.2581
		Treatment * Smolt Phenotype	5.6	2	2.9555	.
	fshb	Treatment (S1/S2)	18749	1	29.0176	***
		Smolt Phenotype	14868	2	11.5055	***
		Treatment * Smolt Phenotype	1411	2	1.0922
	lhb	Treatment (S1/S2)	1053490	1	22.2017	***
		Smolt Phenotype	1173886	2	12.3695	***
		Treatment * Smolt Phenotype	59453	2	6.2112	**
	amh	Treatment (S1/S2)	NA	NA	NA	NA
		Smolt Phenotype	NA	NA	NA	NA
		Treatment * Smolt Phenotype	NA	NA	NA	NA
	igf3	Treatment (S1/S2)	NA	NA	NA	NA
		Smolt Phenotype	NA	NA	NA	NA
		Treatment * Smolt Phenotype	NA	NA	NA	NA
	GSI	Treatment (S1/S2)	0.003088	1	6.5415	*
		Smolt Phenotype	0.03758	2	39.8033	***
		Treatment * Smolt Phenotype	0.01065	2	11.279	***
	11KT	Treatment (S1/S2)	0.007	1	0.0264
		Smolt Phenotype	5.429	2	10.848	***
		Treatment * Smolt Phenotype	0.592	2	1.1822
2015	Fork Length	Treatment (S1/S2)	102817	1	296.695	***
		Smolt Phenotype	143496	2	207.042	***
		Treatment * Smolt Phenotype	2729	2	3.9379	*
	Body Weight	Treatment (S1/S2)	130777	1	258.126	***
		Smolt Phenotype	108562	2	107.139	***
		Treatment * Smolt Phenotype	545	2	0.5378
	gill ATPase activity	Treatment (S1/S2)	108.693	1	68.898	***
		Smolt Phenotype	40.316	2	12.7778	***
		Treatment * Smolt Phenotype	3.227	2	1.0229
	fshb	Treatment (S1/S2)	37440	1	46.755	***
		Smolt Phenotype	17537	2	10.9505	***
		Treatment * Smolt Phenotype	1015	2	0.6337
	lhb	Treatment (S1/S2)	1473942	1	34.9876	***
		Smolt Phenotype	92732	2	1.1006
		Treatment * Smolt Phenotype	59809	2	0.7099
	amh	Treatment (S1/S2)	NA	NA	NA	NA
		Smolt Phenotype	NA	NA	NA	NA
		Treatment * Smolt Phenotype	NA	NA	NA	NA
	igf3	Treatment (S1/S2)	NA	NA	NA	NA
		Smolt Phenotype	NA	NA	NA	NA
		Treatment * Smolt Phenotype	NA	NA	NA	NA
	GSI	Treatment (S1/S2)	0.006649	1	13.7367	***
		Smolt Phenotype	0.006886	2	7.1137	***
		Treatment * Smolt Phenotype	0.001208	2	1.2474
	11KT	Treatment (S1/S2)	4.87	1	9.0267	**
		Smolt Phenotype	18.832	2	17.4511	***
		Treatment * Smolt Phenotype	0.944	2	0.8744
All Years	fshb	Treatment (S1/S2)	1490	1	0.5728
		Smolt Phenotype	168450	2	32.3784	***
		Treatment * Smolt Phenotype	560	2	0.1077
	lhb	Treatment (S1/S2)	6044497	1	12.7485	***
		Smolt Phenotype	2351781	2	2.4801	.
		Treatment * Smolt Phenotype	235901	2	0.2488
	amh	Treatment (S1/S2)	29.88	1	20.0237	***
		Smolt Phenotype	18.92	2	6.3379	**
		Treatment * Smolt Phenotype	10.39	2	3.4798	*
	igf3	Treatment (S1/S2)	5390	1	11.896	***
		Smolt Phenotype	19608	2	21.635	***
		Treatment * Smolt Phenotype	9420	2	10.394	***
	GSI	Treatment (S1/S2)	0.02378	1	32.8777	***
		Smolt Phenotype	0.14114	2	97.5758	***
		Treatment * Smolt Phenotype	0.00432	2	2.9855	.
	11KT	Treatment (S1/S2)	23.35	1	52.277	***
		Smolt Phenotype	29.6	2	33.1396	***
		Treatment * Smolt Phenotype	8.32	2	9.3128	***
