# Supplementary material for: Age at release affects developmental physiology and sex-specific phenotypic diversity of hatchery steelhead trout (Oncorhynchus mykiss)
Source: PLoS One. 2025 Feb 13;20(2):e0315016. doi: 10.1371/journal.pone.0315016 (PMC11825032; doi:10.1371/journal.pone.0315016)
Supplement: S7 Table — Results from two-way ANOVA analysis of juvenile female steelhead sampled at Winthrop National Fish Hatchery in release years 2011–2015 with rearing treatment (S1, S2), visually determined qualitative smolt phenotype (parr, transitional, smolt), and their interaction as factors. Asterisks indicate p-value significance < 0.05, symbol meanings are as follows: “***”, p-value < 0.001; “**”, p-value between 0.001 and 0.01; “*”, p-value between 0.01 and 0.05; “.”, p-value between 0.05 and 0.1; “^”, an interaction term creates aliased coefficients in the model. Abbreviations and units of measure are as follows: fork length (mm), body weight (g), gill Na+/K+ ATPase activity (μmol ADP · mg protein-1 · hr-1). Results for all years combined are contained in Table 2. (XLSX) [file pone.0315016.s035.xlsx]

## Sheet: S7 Table
Year	Measure	Source of variation	Sum of Squares	df	F-value	p-value
2011	Fork Length	Treatment (S1/S2)	21908	1	69.442	***
		Smolt Phenotype	350992	2	556.28	***
		Treatment * Smolt Phenotype	6733	2	10.671	***
	Body Weight	Treatment (S1/S2)	16751	1	51.0706	***
		Smolt Phenotype	246627	2	375.961	***
		Treatment * Smolt Phenotype	2945	2	4.4896	*
	gill ATPase activity	Treatment (S1/S2)	NA	NA	NA	NA
		Smolt Phenotype	NA	NA	NA	NA
		Treatment * Smolt Phenotype	NA	NA	NA	NA
2012	Fork Length	Treatment (S1/S2)	32413	1	101.333	***
		Smolt Phenotype	202810	2	317.024	***
		Treatment * Smolt Phenotype	10994	2	17.185	***
	Body Weight	Treatment (S1/S2)	20501	1	63.6276	***
		Smolt Phenotype	135521	2	210.301	***
		Treatment * Smolt Phenotype	5410	2	8.3955	***
	gill ATPase activity	Treatment (S1/S2)	0.299	1	0.646
		Smolt Phenotype	19.066	2	20.6298	***
		Treatment * Smolt Phenotype	0.391	2	0.4233
2013	Fork Length	Treatment (S1/S2)	5498	1	17.044	***
		Smolt Phenotype	87475	2	135.594	***
		Treatment * Smolt Phenotype	880	2	1.3641
	Body Weight	Treatment (S1/S2)	11537	1	23.1455	***
		Smolt Phenotype	105433	2	105.764	***
		Treatment * Smolt Phenotype	583	2	0.5849
	gill ATPase activity	Treatment (S1/S2)	15.54	1	9.8416	**
		Smolt Phenotype	46.88	2	14.8418	***
		Treatment * Smolt Phenotype	1.68	2	0.5309
2014	Fork Length	Treatment (S1/S2)	34530	1	95.0525	***
		Smolt Phenotype	79402	2	109.286	***
		Treatment * Smolt Phenotype	2088	2	2.8733	.
	Body Weight	Treatment (S1/S2)	34930	1	101.937	***
		Smolt Phenotype	70476	2	102.836	***
		Treatment * Smolt Phenotype	750	2	1.095
	gill ATPase activity	Treatment (S1/S2)	14.194	1	15.5429	***
		Smolt Phenotype	3.111	1	3.4069	.
		Treatment * Smolt Phenotype	0.088	1	0.0965
2015	Fork Length	Treatment (S1/S2)	79143	1	218.192	***
		Smolt Phenotype	135125	2	186.265	***
		Treatment * Smolt Phenotype	3133	2	4.3183	*
	Body Weight	Treatment (S1/S2)	91473	1	197.9	***
		Smolt Phenotype	106043	2	114.71	***
		Treatment * Smolt Phenotype	1229	2	1.3293
	gill ATPase activity	Treatment (S1/S2)	84.516	1	61.0201	***
		Smolt Phenotype	66.179	2	23.8906	***
		Treatment * Smolt Phenotype	3.842	1	2.7738	. ^
