# Supplementary material for: Age at release affects developmental physiology and sex-specific phenotypic diversity of hatchery steelhead trout (Oncorhynchus mykiss)
Source: PLoS One. 2025 Feb 13;20(2):e0315016. doi: 10.1371/journal.pone.0315016 (PMC11825032; doi:10.1371/journal.pone.0315016)
Supplement: S8 Table — Sample sizes of juvenile male steelhead sampled at Winthrop National Fish Hatchery separated according to rearing treatment (S1, S2), release year (2011–2015), and visually determined qualitative smolt phenotype (parr, transitional, smolt, mature male). Morphological and physiological measures are represented in Fig 3 and S9–S16 Figs with sample sizes corresponding to individual bars. Abbreviations and units of measure are as follows: fork length (mm); body weight (g); gill Na+/K+ ATPase activity (μmol ADP · mg protein-1 · hr-1); pituitary mRNA (follicle stimulating hormone beta-subunit, fshb; luteinizing hormone beta-subunit, lhb), testis mRNA (anti-Mullerian hormone, amh; insulin-like growth factor-3, igf3) (relative mRNA expression); gonadosomatic index (GSI; %); plasma 11-ketotestosterone (11KT; ng/ml). (XLSX) [file pone.0315016.s036.xlsx]

## Sheet: S8 Table
Treatment	Year	Smolt Phenotype	Fork Length/ Body Weight	gill ATPase activity	Pituitary mRNA	Testis mRNA	GSI	11KT
S1	2011	Parr	110	not measured	106	107	108	110
		Transitional	136	not measured	136	134	136	137
		Smolt	54	not measured	52	53	54	54
		Mature Male	NA	not measured	NA	NA	NA	NA
	2012	Parr	30	8	29	28	30	28
		Transitional	90	21	89	90	90	90
		Smolt	175	45	170	173	174	175
		Mature Male	2	NA	2	not measurable	2	2
	2013	Parr	4	2	4	not measured	4	4
		Transitional	220	64	215	not measured	220	221
		Smolt	74	20	68	not measured	74	74
		Mature Male	1	NA	1	not measured	1	1
	2014	Parr	12	4	11	not measured	12	12
		Transitional	154	58	151	not measured	154	153
		Smolt	133	47	131	not measured	133	132
		Mature Male	NA	NA	NA	not measured	NA	NA
	2015	Parr	30	7	29	not measured	29	28
		Transitional	233	84	228	not measured	233	233
		Smolt	36	12	36	not measured	36	36
		Mature Male	NA	NA	NA	not measured	NA	NA
	All Years	Parr	186	21	179	135	183	182
		Transitional	833	227	819	224	833	834
		Smolt	472	124	457	226	471	471
		Mature Male	3	NA	3	not measurable	3	3
S2	2011	Parr	30	not measured	29	30	30	30
		Transitional	129	not measured	126	127	128	129
		Smolt	123	not measured	126	123	123	126
		Mature Male	16	not measured	17	not measurable	16	17
	2012	Parr	15	8	14	15	15	15
		Transitional	146	37	141	142	146	146
		Smolt	123	31	121	121	123	123
		Mature Male	9	2	9	not measurable	9	9
	2013	Parr	12	5	11	not measured	12	12
		Transitional	188	67	187	not measured	188	188
		Smolt	45	16	45	not measured	45	46
		Mature Male	55	13	55	not measured	55	55
	2014	Parr	9	4	9	not measured	9	9
		Transitional	147	59	143	not measured	146	147
		Smolt	131	33	131	not measured	130	131
		Mature Male	16	8	16	not measured	not measured	16
	2015	Parr	3	2	3	not measured	3	4
		Transitional	209	76	205	not measured	209	209
		Smolt	48	15	49	not measured	48	49
		Mature Male	36	11	36	not measured	not measured	36
	All Years	Parr	69	19	66	45	69	70
		Transitional	819	239	802	269	817	819
		Smolt	470	95	472	244	469	475
		Mature Male	132	34	133	not measurable	80	133
