# Supplementary material for: Age at release affects developmental physiology and sex-specific phenotypic diversity of hatchery steelhead trout (Oncorhynchus mykiss)
Source: PLoS One. 2025 Feb 13;20(2):e0315016. doi: 10.1371/journal.pone.0315016 (PMC11825032; doi:10.1371/journal.pone.0315016)
Supplement: S9 Table — Sample sizes of juvenile female steelhead sampled at Winthrop National Fish Hatchery separated according to rearing treatment (S1, S2), release year (2011–2015), and visually determined qualitative smolt phenotype (parr, transitional, smolt). Morphological measures and gill ATPase activity are represented in Fig 3 and S9–S11 Figs with sample sizes corresponding to individual bars. Abbreviations and units of measure are as follows: fork length (mm); body weight (g); gill Na+/K+ ATPase activity (μmol ADP · mg protein-1 · hr-1). (XLSX) [file pone.0315016.s037.xlsx]

## Sheet: S9 Table
Treatment	Year	Smolt Phenotype	Fork Length/ Body Weight	gill ATPase activity
S1	2011	Parr	118	not measured
		Transitional	126	not measured
		Smolt	48	not measured
	2012	Parr	33	7
		Transitional	103	19
		Smolt	174	50
	2013	Parr	5	4
		Transitional	251	95
		Smolt	69	15
	2014	Parr	3	NA
		Transitional	163	52
		Smolt	125	38
	2015	Parr	24	9
		Transitional	232	76
		Smolt	41	12
	All Years	Parr	183	20
		Transitional	875	242
		Smolt	457	115
S2	2011	Parr	16	not measured
		Transitional	110	not measured
		Smolt	118	not measured
	2012	Parr	15	3
		Transitional	153	39
		Smolt	152	26
	2013	Parr	8	6
		Transitional	266	72
		Smolt	68	21
	2014	Parr	2	NA
		Transitional	158	63
		Smolt	124	31
	2015	Parr	4	NA
		Transitional	247	78
		Smolt	58	17
	All Years	Parr	45	9
		Transitional	934	252
		Smolt	520	95
