# Supplementary material for: Age at release affects developmental physiology and sex-specific phenotypic diversity of hatchery steelhead trout (Oncorhynchus mykiss)
Source: PLoS One. 2025 Feb 13;20(2):e0315016. doi: 10.1371/journal.pone.0315016 (PMC11825032; doi:10.1371/journal.pone.0315016)
Supplement: S10 Table — Results from two-sample t-tests of juvenile male steelhead sampled at Winthrop National Fish Hatchery in release years 2011–2015 comparing morphological and physiological measures between rearing treatments within a maturation category. P-values < 0.05 were considered statistically significant. Abbreviations and units of measure are as follows: fork length (mm); body weight (g); gill Na+/K+ ATPase activity (μmol ADP · mg protein-1 · hr-1); pituitary follicle stimulating hormone beta-subunit (fshb) and luteinizing hormone beta-subunit (lhb), testis anti-Mullerian hormone (amh) and insulin-like growth factor-3 (igf3) (relative mRNA expression); gonadosomatic index (GSI; %); plasma 11-ketotestosterone (11KT; ng/ml). Results for fshb, lhb, amh, igf3, GSI, and plasma 11KT for all years combined are contained in Table 4. (XLSX) [file pone.0315016.s038.xlsx]

## Sheet: S10 Table
Year	Measure	Maturation status	t	df	p-value
2011	Fork Length	Immature	-7.017	173	< 0.001
		Maturing	-8.666	344	< 0.001
	Body Weight	Immature	-6.485	210.7	< 0.001
		Maturing	-7.867	314.4	< 0.001
	gill ATPase activity	Immature	NA	NA	NA
		Maturing	NA	NA	NA
	fshb	Immature	5.305	201.2	< 0.001
		Maturing	4.962	258.7	< 0.001
	lhb	Immature	-2.189	200.6	0.03
		Maturing	-0.492	323.4	0.623
	amh	Immature	-2.376	225.9	0.018
		Maturing	4.028	344	< 0.001
	igf3	Immature	2.104	221.5	0.037
		Maturing	-0.899	285.5	0.37
	GSI	Immature	-1.648	233	0.101
		Maturing	-1.038	334.1	0.3
	11KT	Immature	1.047	226.6	0.296
		Maturing	-1.616	276.1	0.107
2012	Fork Length	Immature	-3.402	404	< 0.001
		Maturing	-5.98	163.8	< 0.001
	Body Weight	Immature	-1.985	409.4	0.048
		Maturing	-5.402	159.8	< 0.001
	gill ATPase activity	Immature	1.803	87.7	0.075
		Maturing	0.378	40.2	0.707
	fshb	Immature	3.098	376.8	0.002
		Maturing	-1.4	124	0.164
	lhb	Immature	-1.075	197	0.284
		Maturing	-2.907	101.8	0.004
	amh	Immature	4.568	333.2	< 0.001
		Maturing	4.741	149.6	< 0.001
	igf3	Immature	6.53	397.9	< 0.001
		Maturing	-3.735	95.4	< 0.001
	GSI	Immature	-1.889	408.5	0.06
		Maturing	0.931	158.2	0.353
	11KT	Immature	2.388	408.8	0.017
		Maturing	-3.685	117.6	< 0.001
2013	Fork Length	Immature	0.814	357.7	0.416
		Maturing	-0.582	49	0.564
	Body Weight	Immature	0.322	350.3	0.748
		Maturing	-1.157	61.9	0.252
	gill ATPase activity	Immature	-3.275	96.2	0.001
		Maturing	-1.416	16.8	0.175
	fshb	Immature	2.2	404	0.028
		Maturing	-1.351	72.5	0.181
	lhb	Immature	-9.665	217.6	< 0.001
		Maturing	-1.931	86.2	0.057
	amh	Immature	NA	NA	NA
		Maturing	NA	NA	NA
	igf3	Immature	NA	NA	NA
		Maturing	NA	NA	NA
	GSI	Immature	-9.919	326.3	< 0.001
		Maturing	-2.197	95.9	0.03
	11KT	Immature	-7.869	278.8	< 0.001
		Maturing	-5.303	111.9	< 0.001
2014	Fork Length	Immature	-5.796	431.8	< 0.001
		Maturing	0.009	40.4	0.993
	Body Weight	Immature	-5.801	460.8	< 0.001
		Maturing	-0.404	40.4	0.688
	gill ATPase activity	Immature	-2.238	164	0.027
		Maturing	-2.047	11.6	0.064
	fshb	Immature	4.449	458.4	< 0.001
		Maturing	0.647	49.6	0.521
	lhb	Immature	-2.831	404.8	0.005
		Maturing	3.378	99.2	0.001
	amh	Immature	NA	NA	NA
		Maturing	NA	NA	NA
	igf3	Immature	NA	NA	NA
		Maturing	NA	NA	NA
	GSI	Immature	-5.486	462.8	< 0.001
		Maturing	0.482	43.1	0.632
	11KT	Immature	-3.811	470	< 0.001
		Maturing	-2.229	36.6	0.032
2015	Fork Length	Immature	-13.944	362.8	< 0.001
		Maturing	-10.953	170.4	< 0.001
	Body Weight	Immature	-12.815	368	< 0.001
		Maturing	-11.123	154.1	< 0.001
	gill ATPase activity	Immature	6.591	141.3	< 0.001
		Maturing	3.513	34.9	0.001
	fshb	Immature	-5.084	308.9	< 0.001
		Maturing	-5.132	127.8	< 0.001
	lhb	Immature	-11.309	226.2	< 0.001
		Maturing	-5.526	86.6	< 0.001
	amh	Immature	NA	NA	NA
		Maturing	NA	NA	NA
	igf3	Immature	NA	NA	NA
		Maturing	NA	NA	NA
	GSI	Immature	-3.839	367	< 0.001
		Maturing	-1.893	165.1	0.06
	11KT	Immature	0.835	356.9	0.404
		Maturing	-2.259	149.7	0.025
All Years	Fork Length	Immature	-10.956	1855.6	< 0.001
		Maturing	-13.609	915.9	< 0.001
	Body Weight	Immature	-9.447	1930.7	< 0.001
		Maturing	-13.344	819.8	< 0.001
	gill ATPase activity	Immature	2.149	542.4	0.032
		Maturing	-0.294	156.5	0.769
