# Supplementary material for: Age at release affects developmental physiology and sex-specific phenotypic diversity of hatchery steelhead trout (Oncorhynchus mykiss)
Source: PLoS One. 2025 Feb 13;20(2):e0315016. doi: 10.1371/journal.pone.0315016 (PMC11825032; doi:10.1371/journal.pone.0315016)
Supplement: S11 Table — Sample sizes of juvenile male steelhead sampled at Winthrop National Fish Hatchery separated according to rearing treatment (S1, S2), release year (2011–2015), and maturation status as determined by finite mixture model analysis (immature, maturing) or visual identification (mature). Morphological and physiological measures are represented in Fig 9 and S19–S26 Figs with sample sizes corresponding to individual bars. Abbreviations and units of measure are as follows: fork length (mm); body weight (g); gill Na+/K+ ATPase activity (μmol ADP · mg protein-1 · hr-1); pituitary mRNA (follicle stimulating hormone beta-subunit, fshb; luteinizing hormone beta-subunit, lhb), testis mRNA (anti-Mullerian hormone, amh; insulin-like growth factor-3, igf3) (relative mRNA expression); gonadosomatic index (GSI; %); plasma 11-ketotestosterone (11KT; ng/ml). (XLSX) [file pone.0315016.s039.xlsx]

## Sheet: S11 Table
Treatment	Year	Maturation Status	Fork Length/ Body Weight	gill ATPase activity	Pituitary mRNA	Testis mRNA	GSI	11KT
S1	2011	Immature	115	not measured	114	111	114	115
		Maturing	185	not measured	180	183	184	186
		Mature	NA	not measured	NA	NA	NA	NA
	2012	Immature	209	50	207	207	208	209
		Maturing	86	24	81	84	86	84
		Mature	2	NA	2	not measurable	2	2
	2013	Immature	270	78	258	not measured	270	270
		Maturing	28	8	29	not measured	28	29
		Mature	1	NA	1	not measured	1	1
	2014	Immature	215	80	212	not measured	215	213
		Maturing	84	29	81	not measured	84	84
		Mature	NA	NA	NA	not measured	NA	NA
	2015	Immature	207	77	202	not measured	206	206
		Maturing	92	26	91	not measured	92	91
		Mature	NA	NA	NA	not measured	NA	NA
	All Years	Immature	1016	285	993	318	1013	1013
		Maturing	475	87	462	267	474	474
		Mature	3	NA	3	not measurable	3	3
S2	2011	Immature	121	not measured	119	117	121	121
		Maturing	161	not measured	162	163	160	164
		Mature	16	not measured	17	not measurable	16	17
	2012	Immature	204	54	198	199	204	204
		Maturing	82	24	80	81	82	82
		Mature	9	2	9	not measurable	9	9
	2013	Immature	160	58	160	not measured	160	161
		Maturing	85	30	83	not measured	85	85
		Mature	55	13	55	not measured	55	55
	2014	Immature	259	86	256	not measured	257	259
		Maturing	28	10	27	not measured	28	28
		Mature	16	8	16	not measured	not measured	16
	2015	Immature	173	68	171	not measured	173	174
		Maturing	87	25	86	not measured	87	88
		Mature	36	11	36	not measured	not measured	36
	All Years	Immature	917	266	904	316	915	919
		Maturing	443	89	438	244	442	447
		Mature	132	34	133	not measurable	80	133
